# Supplementary material for: Comprehensive In Silico Characterization of the Coding and Non-Coding SNPs in Human Dectin-1 Gene with the Potential of High-Risk Pathogenicity Associated with Fungal Infections
Source: Diagnostics (Basel). 2023 May 18;13(10):1785. doi: 10.3390/diagnostics13101785 (PMC10217694; doi:10.3390/diagnostics13101785)
Supplement: Supplementary file 1 [file diagnostics-13-01785-s001.zip]

Archive with 1 entries (1 files):
- diagnostics-2363026-supplementary.pdf
